# Supplementary material for: A duplex nested RT-PCR method for monitoring porcine epidemic diarrhea virus and porcine delta-coronavirus
Source: BMC Vet Res. 2023 Sep 8;19:151. doi: 10.1186/s12917-023-03708-y (PMC10486053; doi:10.1186/s12917-023-03708-y)
Supplement: Supplementary file 2 — Additional file 1: The sequences of PEDV generated from this study [file 12917_2023_3708_MOESM2_ESM.xlsx]

## Sheet: Sheet1
Additional file 1: The sequences of PEDV generated from this study
Sequence	Accession number
PEDV1	SRR19519954
PEDV2	SRR19519953
PEDV3	SRR19519952
PEDV4	SRR19519951
PEDV5	SRR19519950
PEDV6	SRR19519949
PEDV7	SRR19519948
PEDV8	SRR19519947
PEDV9	SRR19519946
